# Supplementary material for: Agreement between pre-exercise screening questionnaires completed online versus face-to-face
Source: PLoS One. 2018 Jun 26;13(6):e0199836. doi: 10.1371/journal.pone.0199836 (PMC6019396; doi:10.1371/journal.pone.0199836)
Supplement: S1 Data Table — (XLSX) [file pone.0199836.s001.xlsx]

## Sheet: Online_versus_F2F
S1 Data Table: Database of online (OL) and face-to-face (F2F) reposnses to the Australian Pre-exercise Screening System Stages 1, 2 and 3.
		OL APSS Stage 1 responses							OL Physical activity responses										OL self reported responses to Stage 2 questions															F2F APSS Stage 1 responses							F2F Physical activity responses
Gender	Age	OL_Q1_CVD	OL_Q2_chestpain	OL_Q3_dizziness	OL_Q4_asthma	OL_Q4_diabetes	OL_Q6musculoskeletal	OL_Q7other	OL_walking_timeswk	OL_walking_minwk	OL_vigorous_timeswk	OL_vigorous_minwk	OL_moderate_timeswk	OL_othermoderateminwk	OL total weighted minutes	OL_SEDscreentimehrday	OL_SEDdrivetimehrday	OL_sedentary_occupation	OL_RFQ1familyhistory_AMI	OL_RF1gender_MI	OL_RF1age_at_AMI	OL_RF2currentsmoker	OL_RF2currentsmokesday	OL_RF2quitsmoking	OL_RF2priorsmokesday	OL_SRhighBP	OL_SRhighchol	OL_SRhighBG	OL_SR_height	OL_SR_weight	OL_BMI	OL_hospitalisation	OL_musculoskeletalcondition	F2F_Q1_CVD	F2F_Q2_chestpain	F2F_Q3_dizziness	F2F_Q4_asthma	F2F_Q5_diabetes	F2F_Q6_musculoskeletal	F2F_Q7_ other	F2F_walknumber	F2F_walktotalminutes	F2F_vigorousnumber	F2F_vigoroustotalminutes	F2F_moderatenumber	F2F_moderate_total_minutes	F2F_total_weightedPA_minutes	F2F_screentimehrday	F2F_drivetimehrsday
Female	41.5	No	No	No	No	No	No	No	5	40	3	180	2	120	520	8	0.5	Yes	No	No		No		No		No	No	No	167	72.5	26	No	No	No	No	No	No	No	No	No	5	40	3	180	2	120	520	8	0.5
Female	58.1	No	No	No	No	No	No	No	13	200	2	120	1	120	560	1	1	Yes	No	No		No		No		No	No	No	168	62	22	No	No	No	No	No	No	No	No	No	12	180	2	120	1	120	540	1	1
Female	50	Yes	Yes	Yes	Yes	Yes	Yes	Yes	5	120	7	35	0	0	190	2.5	0.5	Yes	No	No		No		No		No	No	No	165	64	23.5	No	Yes	No	No	No	No	No	No	No	5	120	7	4	0	0	128	2.5	0.5
Male	54.9	No	Yes	No	No	No	No	No	2	180	8	360	1	60	960	4	2	Yes	No	No		No		No		No	No	No	182	77	23.2	No	No	No	Yes	No	No	No	No	No	2	180	6	360	1	60	960	1	2
Female	47.8	No	No	No	No	No	No	No	10	120	3	180		1	481	2	0.5	No	No	No		No		No		No	No	No				No	No	No	No	No	No	No	No	No	20	300	3	180	0	0	660	3	0
Male	56	Yes	No	No	No	No	No	No	5	200	6	240		1	681	6	1.5	Yes	No	No		No		No		No	No	No	181	84	25.6	No	No	Yes	No	No	No	No	No	No	5	200	6	240	0	0	680	6	1.5
Male	33	No	No	No	No	No	No	No	6	60	6	600	0	0	1260	1	1	No	No	No		No		No		No	No	No	179	74.5	22.7	No	No	No	No	No	No	No	No	No	6	60	6	600	0	0	1260	1	1
Male	26.3	No	No	No	No	No	Yes	No	0	0	0	0	0	0	0	1	3	No	No	No		No		No		No	No	No	180	91	28.1	No	Yes	No	No	No	No	No	Yes	No	0	0	0	0	0	0	0	0	2
Female	64.8	No	No	No	No	No	Yes	No	2	120	0	0	0	0	120	1	1	Yes	No	No		No		No		Yes	No	No	160	65	25.4	No	No	No	No	No	No	No	Yes	No	2	120	0	0	0	0	120	1	1
Male	70.1	No	No	Yes	No	No	Yes	No	5	100	0	0	0	0	100	3	1	No	No	No		No		No		Yes	Yes	No	178	92.6	29.2	Yes	Yes	No	No	Yes	No	No	Yes	No	5	360	0	0	0	0	360	3	1
Male	72.8	No	Yes	No	No	No	Yes	No	7	210	4	80	2	120	490	3	0	Yes	No			No		No		No	Yes	No	176	82	28.2	No	Yes	No	Yes	No	No	No	Yes	No	7	180	4	80	2	120	460	3	1
Male	56	No	No	No	No	No	Yes	No	1	90	6	240	2	60	630	2	5	No	No	No		No		No		Yes	Yes	No	176	82	26.5	No	Yes	No	No	No	No	No	No	No	4	90	6	240	2	60	630	2	5
Female	43.8	No	Yes	No	No	No	No	No	2	10	6	240	6	240	730	5	1	Yes	Yes	Group for 0	60	No		No		No	No	No	168	60	21.3	No	No	No	Yes	No	No	No	No	No	2	20	5	300	1	90	710	5	5
Male	46.8	No	No	No	No	No	No	No	21	400	4	120	3	200	840	2	1	Yes	No	No		No		No		No	No	No	188	119	33.7	No	Yes	No	No	No	No	No	No	No	16	300	3	200	3	200	900	2	1
Female	58.2	No	No	No	No	No	No	No	7	140	7	420	0	0	980	3	0	No	Yes	Group for 0	47	No		No		No	No	No	157	55	22.7	No	No	No	No	No	No	No	No	No	7	140	7	420	0	0	980	3	0
Male	36.3	No	No	No	No	No	No	No	0	0	8	480	2	120	1080	2	1.5	Yes	No	No		No		No		No	No	No	180	76	23.5	No	No	No	No	No	No	No	No	No	5	50	8	480	2	180	1190	2	1
Male	67.5	No	No	No	No	No	No	No	5	120	5	200	2	60	580	2	2	Yes	No	No		No		No		No	No	No	183	97	29	No	No	No	No	No	No	No	No	No	5	200	6	500	3	100	1300	2	1
Male	64	No	No	No	No	No	No	No	5	50	8	500		1	1051	1	1	No	No	No		No		No		No	No	No	170	83	28	No	No	No	No	No	No	No	No	No	5	50	8	500	0	0	1050	1	1
Female	51	No	No	No	No	No	No	No	10	150	0	0	0	0	150	1	0	Yes	No	No		No		No		No	No	No	160	65	23.9	No	No	No	No	No	No	No	No	No	10	150	0	0	0	0	150	1	0
Female	31.9	No	No	No	No	No	No	No	7	70	3	120	0	0	310	20	15	No	No	No		No		No		No	No	No	165	65	23.9	No	No	No	No	No	No	No	No	No	7	420	3	180	0	0	780	2	2
Female	59.1	No	No	No	No	No	Yes	No	0	0	0	0	0	0	0	3	2	Yes	No	No		No		No		No	No	No	172	86	29.1	No	Yes	No	No	No	No	No	Yes	No	0	0	0	0	0	0	0	3	2
Male	52.6	No	No	No	No	No	No	No	6	600	5	360	2	180	1500	120	0.4	No	No	No		No		Yes	1	No	No	No	166	78	27.6	No	No	No	No	No	No	No	No	No	7	180	2	120	0	0	420	3	3
Female	63.3	Yes	No	No	No	No	No	No	15	380	1	90	0	0	560	1	1.5	No	No	No		No		No		No	Yes	No	175	86	28.1	No	No	No	No	No	No	No	No	No	17	380	1	90	0	0	560	1	1
Male	63.4	No	No	No	No	No	Yes	No	15	480	4	240	0	0	960	2	1	No	No	Group for 0	55	No		No		No	Yes	No	183	104	31.1	No	Yes	No	No	No	No	No	No	No	4	240	3	180	0	0	600	1	1
Female	52.4	No	No	No	No	No	No	No	10	120	3	180	3	120	600	2	0	No	No	No		No		No		No	No	No	170	89	30	No	No	No	No	No	No	No	No	No	10	120	3	180	3	120	600	2	0
Female	46.2	No	No	No	No	No	No	No	5	60	5	255	2	60	630	0	0	Yes	Yes	Group for 0	50	No		No		No	No	No	175	75	25.4	No	Yes	No	No	No	No	No	No	No	5	60	5	255	2	60	630	0	0
Male	53.8	No	Yes	No	No	No	No	No	0	0	10	300	0	0	600	1	3	No	Yes	Group for 0	61	No		No		No	No	No	186	97	28	No	No	Yes	No	No	No	No	No	No	0	0	10	300	4	200	800	1	4
Female	43.6	Yes	No	No	No	No	No	No	1	60	6	360	0	0	780	1	1.5	Yes	No	No		No		No		No	No	No	167	76	27.3	No	No	No	No	No	No	No	No	No	1	60	6	360	1	45	825	1	1
Female	41.8	No	No	No	No	No	No	No	1	30	10	600	0	0	1230	2	0	Yes	Yes	Group for 0	60	No		No		No	No	No	168	75	26.5	No	No	No	No	No	No	No	No	No	1	30	10	600	0	0	1230	2	0
Male	50.2	No	No	No	No	No	No	No	5	100	7	600	0	0	1300	2	0	No	No	Group for 0	60	No		No		No	No	No				No	Yes	No	No	No	No	No	No	No	5	100	7	600	0	0	1300	2	0
Male	75.6	No	No	No	No	No	Yes	No	4	150	6	60	7	35	305	2	0.5	No	No	No		No		No		Yes	Yes	Yes	175	85	21.5	No	Yes	No	No	No	No	No	No	No	4	120	4	30	7	70	250	4	0
Female	71.1	Yes	Yes	Yes	No	No	No	No	8	180	12	8	0	0	196	4	45	Yes	No	No		No		No		Yes	No	No	155	55	23.5	No	No	Yes	Yes	Yes	No	No	No	No	8	80	8	80	4	180	420	4	0
Female	42.2	No	No	No	No	No	No	No	20	200	1	240	0	0	680	3	1	Yes	No	No		No		No		No	No	No	160	71	27.7	No	Yes	No	No	No	No	No	No	No	20	200	0	0	0	0	200	3	1
Male	56.9	No	No	No	No	No	Yes	No	5	80	4	160	0	0	400	4	1	Yes	No	No		No		No		No	No	No	177	85	27.1	No	Yes	No	No	No	No	No	Yes	No	4	60	4	170	0	0	400	1	1
Female	31.5	No	No	No	No	No	No	No	7	70	23	150	7	450	820	14	1.5	Yes	No	No		No		No		No	No	No	171	53	18.1	Yes	No	No	No	No	No	No	No	No	12	160	7	274	5	450	1158	2	1
Female	24.7	No	No	No	No	No	No	No	8	120	7	220	3	70	630	2	0	Yes	No	No		No		No		No	No	No	163	50	18.8	No	No	No	No	No	No	No	No	No	8	120	7	200	3	60	580	2	0
Male	54.3	No	No	No	No	No	No	No	0	0	10	900	0	1	1800	1	5	No	Yes	Group for 0	62	No		No		Yes	No	No	180	82	25.3	Yes	No	No	No	No	No	No	Yes	No		60	15	900	0	0	1860	1	5
Male	33.8	No	No	No	No	No	No	No	5	61	3	150	1	15	376	2	1	Yes	No	No		No		No		No	No	No				No	No	No	No	No	No	No	No	No	5	300	3	150	1	15	615	2	0
Female	62.7	No	No	No	No	No	No	No	15	300	5	420	2	60	1200	2	1	No	No	No		No		No		No	No	No	174	64	21.1	No	No	No	No	No	No	No	No	No	15	300	5	420	2	60	1200	2	1
Male	47.4	No	No	No	No	No	No	No	6	60	4	540	1	60	1200	2.5	1	Yes	Yes	Group for 0	63	No		No		No	No	No	186	70	20.2	No	No	No	No	No	No	No	No	No		60		60	0	0	180	1	1
Female	27	No	No	No	No	No	No	No	4	90	2	120	2	90	420	1	40	No	No	No		No		No		No	No	No	173	55	18.4	Yes	No	No	No	No	No	No	No	No	10	180	3	120	3	90	510	0	0
Male	19.1	No	No	No	No	No	No	No	20	240	3	20	4	240	520	2	300	No	No	No		No		No		No	No	No	184	72	21.3	No	No	No	No	No	No	No	No	No	20	240	3	20	4	240	520	2	5
Male	49.5	No	No	No	No	No	No	No	20	200	0	120		1	441	1.5	2.5	No	Yes	Group for 0	68	No		No		No	Yes	No	175	81.5	26.6	No	No	No	No	No	No	No	No	No	3	120	2	120	0	0	360	1	2
Male	25.4	No	No	No	No	No	No	No	0	0	1	120	3	180	420	7	0	Yes	No	No		No		No		No	No	No	175	66	21.6	No	No	No	No	No	No	No	No	No	2	20	1	120	4	180	440	2	0
Female	37.1	No	No	No	No	No	No	No	8	230	4	450	15	1200	2330	3	1.5	No	No	No		No		No		No	No	No	171	57	19.5	No	Yes	No	No	No	No	No	No	No	8	240	4	420	0	0	1080	2	1
Male	45	No	No	No	No	No	No	No	4	90	4	140	3	120	490	2	1.5	No	No	No		No		No		No	No	No	187	95	27.2	No	No	No	No	No	No	No	No	No	3	30	5	150	0	0	330	2	1
Male	71.2	No	No	No	No	No	No	No	5	120	2	120		1	361	3	1	No	No	No		No		No		No	No	No	188	75	21.2	No	No	No	No	No	No	No	No	No	5	120	4	240	0	0	600	2	1
Male	51.5	No	No	No	No	No	No	No	4	60	3	90	3	45	285	2	2	No	No	No		No		No		No	No	No	180	87	26.9	No	Yes	No	No	No	No	No	Yes	No	3	90	3	120	0	0	330	2	2
Male	44.8	No	No	No	No	No	Yes	No	4	90	2	90	2	90	360	1.5	3	Yes	No	No		No		No		No	No	No	179	86	26.8	No	Yes	No	No	No	No	No	Yes	No	7	120	2	80	7	120	400	1	3
Male	45	No	No	No	No	No	No	No	7	100	7	300	0	0	700	3.5	7	No	No	No		No		No		No	No	No	178	82	25.9	No	No	No	No	No	No	No	No	No	10	100	7	240	0	0	580	0	1
Male	46.6	No	No	No	No	No	No	No	6	180	6	330	3	60	900	1.5	1	Yes	No	No		No		No		No	No	No	170	70	24.2	No	No	No	No	No	No	No	No	No	6	240	5	220	1	60	740	1	2
Male	53.9	No	No	No	No	No	No	No	3	15	8	300	1	120	735	2	0.5	No	No	No		No		No		No	No	No	178	83	26.2	No	No	No	No	No	No	No	No	No	4	110	4	420	3	90	1040	2	0
Female	50.6	No	No	No	No	No	No	No	14	420	4	120	1	30	690	1	10	No	No	No		No		No		No	No	No	164	64	23.8	0	0	No	No	No	No	No	No	No	12	470	3	90	1	50	700	0	1
Female	31.6	No	No	No	No	No	No	No	20	120	9	640	3	160	1560	3	1	Yes	No	No		No		No		No	No	No	168	64	22.7	No	No	No	No	No	No	No	No	No	20	150	10	680	3	160	1670	1	1
Male	48.6	No	No	No	No	No	No	No	10	120	5	300	2	40	760	10	1.5	Yes	No	No		No		No		No	No	No	183	89	26.6	No	No	No	No	No	No	No	No	No	5	300	4	240	0	0	780	2	1
Female	19	No	No	No	No	No	No	No	7	90	2	30	2	30	180	2	0.5	Yes	No	No		No		No		No	No	No	178	100	31.6	No	No	No	No	No	No	No	No	No	5	60	2	30	2	30	150	2	2
Male	46.6	No	No	No	No	No	No	No	3	30	2	45	0	0	120	1	2	Yes	No	No		No		No		No	Yes	No	178	80	25.3	Yes	No	No	No	No	No	No	No	No	2	40	0	0	2	120	160	1	2
Male	19.8	No	No	No	No	No	Yes	No	20	200	4	300	6	90	890	3.5	1	No	No	No		No		No		No	No	No	171	62	21.2	No	Yes	No	No	No	No	No	Yes	No	5	100	3	240	3	220	800	4	1
Male	20	No	No	No	No	No	No	No	30	360	5	300	4	180	1140	3	2	No	No	No		No		No		No	No	No	178	67.5	21.3	No	No	No	No	No	No	No	No	No	15	190	7	375	5	300	1240	2	2
Female	47.6	Yes	No	No	No	No	Yes	No	0	0	0	0	0	750	750	1	1			No		Yes							169	64	22.4	Yes		Yes	No	No	No	No	Yes	No	3	750	0	0	0	0	750	2	1
Female	52.2	No	No	No	No	No	No	No	4	180	6	340	1	140	1000	3	0.6	Yes	Yes	Group for 0	55	No		No		No	No	No	164	56	20.8	Yes	Yes	No	No	No	No	No	No	No	3	165	5	240	2	200	845	3	0
Male	48.2	No	No	No	No	No	No	No	5	150	7	720	2	30	1620	2	1	Yes	Yes	Group for 0	53	No		No		No	Yes	No	175	79	25.8	No	No	No	No	No	No	No	No	No	5	150	7	720	1	30	1620	2	1
Male	21.9	No	No	No	No	No	No	No	12	120	7	360	2	60	900	2	0.5	Yes	No	No		No		No		No	No	No	185	84	24.5	No	No	No	No	No	No	No	No	No	9	145	3	80	4	120	425	2	0
Female	22.1	No	No	No	No	No	No	No	35	600	8	450	10	500	2000	3	3	No	No	No		No		No		No	No	No	178	70	22.1	Yes	Yes	No	No	No	No	No	No	No	12	750	5	250	0	0	1250	1	2
Male	23.6	No	No	No	No	No	No	No	2	60	4	355	0	0	770	5	1	No	No	No		No		No		No	No	No	178	66	20.8	No	No	No	No	No	No	No	No	No	6	120	6	360	0	0	840	4	1
Female	20.2	No	No	No	No	No	No	No	3	40	5	360	0	0	760	0.5	1	No	No	No		No		No		No	No	No	158	63	25.2	No	No	No	No	No	No	No	No	No	8	180	7	350	0	0	880	0	0
Female	19.8	No	No	No	No	No	No	No	30	600	3	200			1000	1	1.5	No	No	No		No		No		No	No	No	165	57.5	21.1	No	Yes	No	No	No	No	No	No	No	17	500	3	100	3	500	1200	0	1
Female	18.4	No	No	No	No	No	No	No	4	50	0	0	0	0	50		2	No	No	No		No		No		No	No	No	153	52	22.2	No	No	No	No	No	No	No	No	No	6	60	0	0	0	0	60	3	1
Male	19	No	No	No	No	No	No	No	1	15	4	250	0	0	515	0.5	0.5	No	No	No		No		No		No	No	No	170	63	21.8	No	No	No	No	No	No	No	No	No	1	15	3	180	0	0	375	0	0
Male	40.7	No	No	No	No	No	No	No	2	30	6	300	0	0	630	1.5	0.2	Yes	No	No		No		No		No	Yes	No	185	92	26.9	No	No	No	No	No	No	No	No	No	10	200	3	360	0	0	920	2	0
Male	20.8	No	No	No	No	No	No	No	10	150	2	120	4	100	490	5	2	Yes	No	No		No		No		No	No	No	179	123	38.4	No	No	No	No	No	No	No	No	No	10	100	1	60	2	120	340	1	2
Female	42.4	No	No	No	No	No	No	No	4	100	2	30	2	40	200	0	1	Yes	No	No		No		No		No	No	No	165	50	18.4	No	No	No	No	No	No	No	No	No	6	120	2	80	1	45	325	0	1
Female	66.6	No	No	No	No	No	No	No	15	150	2	120	0	0	390	2	1	No	No	No		No		No		Yes	No	No	162	53.2	20.3	Yes	No	No	Yes	No	No	No	No	No	15	150	1	60	1	45	315	2	0
Male	44.8	No	No	No	No	No	No	No	3	90	4	210	2	30	540	0.5	1	Yes	No	No		No		No		No	Yes	No	173	75	25.1	No	No	No	No	No	No	No	No	No	3	80	4	240	1	60	620	0	1
Female	38.6	No	No	No	No	No	No	No	4	240	1	40	0	0	320	2	1	No	No	No		No		No		No	No	No	165	59	21.7	No	No	No	No	No	No	No	No	No	4	250	1	40	0	0	330	2	1
Male	26.3	No	No	No	No	No	No	No	20	500	10	300	10	500	1600	5	2	No	No	No		No		No		No	No	No	175	76	24.7	No	No	No	No	No	No	No	No	No	20	500	10	300	10	500	1600	5	2
Female	31.6	No	No	No	No	No	No	No	20	150	0	15	150	150	330	5	2	Yes	No	No		No		No		No	No	No	158	62	25.1	No	No	No	No	No	No	No	No	No	20	200	1	15	10	150	380	5	2
Female	32.2	No	No	No	No	No	No	No	8	80	0	0	4	240	320	2.5	1	No	Yes	Group for 0	37	No		No		No	Yes	Yes	155	62	25.3	No	No	No	No	No	No	No	No	No	8	80	0	0	4	240	320	2.5	1
Male	39.1	No	No	Yes	No	No	Yes	No	5	200	0	0	0	0	200	4	2	Yes	Yes	Group for 0	70	Yes	5	No		Yes	Yes	Yes	176	110	36.6	No	Yes	No	No	No	No	No	Yes	No	5	200	0	0	0	0	200	4	2
Female	19.3	No	No	No	Yes	No	No	No	10	70	2	2	4	3	77	3	2	No	Yes	Group for 0	62	No		No		No	No	No	173	63	20.5	No	No	No	No	No	No	No	No	No	7	70	2	120	4	180	490	3	2
Female	21.9	No	No	No	Yes	No	No	No	4	360	3	200	2	60	820	2	1	No	No	No		No		No		No	No	No	161	80	30.9	Yes	No	No	No	No	No	No	No	No	4	360	3	200	2	60	820	2	1
Female	33.5	No	No	No	No	No	No	No	5	60	1	30	2	120	240	2	2	Yes	No	No		No		No		No	No	No	162	55	21	No	No	No	No	No	No	No	No	No	5	60	1	30	2	120	240	2	2
Female	26.7	No	No	Yes	No	No	No	No	2	20	1	90	1	20	220	3	1	Yes	No	No		No		No		No	No	No	169	64.5	22.1	No	Yes	No	No	No	No	No	No	No	2	20	1	90	1	20	220	3	1
Male	43.3	No	No	No	No	No	No	No	10	1	10	100	50	50	251	1	1	Yes	Yes	Group for 0	49	No		No		No	No	No	184	83	24.6	No	No	No	No	No	No	No	No	No	1	10	10	100	50	50	260	1	1
Male	65.9	Yes	No	No	No	No	No	Yes	0	0	0	0	0	0	0	4	0.5	Yes	No	No		No		No		No	No	No	175	85	29.6	No		Yes	No	No	No	No	No	Yes	0	0	0	0	0	0	0	4	0.5
Female	54.6	No	No	No	No	No	No	No	3	45	1	15	3	60	135	4	1	Yes	No	No		No		No		No	Yes	No	168	64	22.7	No	Yes	No	No	No	No	No	No	No	3	45	1	15	3	60	135	4	1
Male	33.2	No	No	No	No	No	No	No	14	90	7	90	0	0	270	2	1.5	Yes	No	No		No		No		No	No	No	183	89	26.6	No	No	No	No	No	No	No	No	No	14	90	7	100	0	0	290	2	1.5
Male	26.9	No	No	No	No	No	No	No	7	20	2	60	4	60	200	4	1	No	No	No		No		No		No	No	No	189	68	19.6	No	No	No	No	No	No	No	No	No	7	140	2	120	4	240	620	4	1
Male	34	No	No	No	No	No	No	No	7	70	6	60	0	0	190	1	2	Yes	No	No		No		No		No	No	No	180	83.5	25.8	No	No	No	No	No	No	No	No	No	7	70	2	60	0	0	190	1	2
Male	17.9	No	No	No	No	No	No	No	120	60	20	20	0	0	100	3	1	Yes	No	No		No		No		No	No	No	170	50	17.5	No	No	No	No	No	No	No	No	No	6	120	20	20	0	0	160	3	1
Female	27.1	No	No	No	No	No	No	No	5	60	3	90	0	0	240	2	2	No	No	No		No		No		No	No	No	175	70	23.6	No	No	No	No	No	No	No	No	No	5	60	3	90	0	0	240	2	2
Female	31.3	No	No	No	No	No	No	No	4	200	4	80	0	0	360	1	0	No	No	No		Yes	2	Yes	4	No	No	No	162	58	22.1	No	No	No	No	No	No	No	No	No	4	200	4	80	0	0	360	1	0
Male	18.7	No	Yes	Yes	No	No	No	No	6	60	2	10	0	0	80	6	5	No	No	No		No		No		No	No	No	165	57	20.6	No	No	No	Yes	Yes	No	No	No	No	6	60	2	20	0	0	100	6	1
Female	60.6	No	No	No	No	No	No	Yes	1	30	0	0	0	0	30	6	0.5	Yes	No	No		No		No		Yes	No	No	163	110	41.4	No	No	No	No	No	No	No	No	Yes	1	30	0	0	0	0	30	6	0.5
[truncated: 27 more columns]
